# Supplementary material for: Exploring Extracellular Vesicles of Probiotic Yeast as Carriers of Biologically Active Molecules Transferred to Human Intestinal Cells
Source: Int J Mol Sci. 2023 Jul 12;24(14):11340. doi: 10.3390/ijms241411340 (PMC10379187; doi:10.3390/ijms241411340)
Supplement: Supplementary file 1 [file ijms-24-11340-s001.zip]

Archive with 1 entries (1 files):
- ijms-2473064-supplementary.xlsx
